# Supplementary material for: Parents’ experiences of family-based physical activity interventions: a systematic review and qualitative evidence synthesis
Source: Int J Behav Nutr Phys Act. 2025 Jul 1;22:90. doi: 10.1186/s12966-025-01778-9 (PMC12220237; doi:10.1186/s12966-025-01778-9)
Supplement: Supplementary file 4 — Supplementary Material 4. Individual study characteristics. [file 12966_2025_1778_MOESM4_ESM.xlsx]

## Sheet: Study Characteristics
No.	Author	Title	Location of Study	Research Aims	Phenomenon of interest	Participants	Methodology	Data Collection	Data Analysis	Intervention						Primary Outcome(s)	Secondary Outcome(s)
										Study design	Intervention Details	Setting for the intervention	Delivery Method	Length of Intervention	Length of Follow Up
1	Andermo et al. (2020)	“We were all together”- families’ experiences of the health-promoting programme – A Healthy Generation	Sweden	To explore how families experienced psychosocial aspects of health after participation in a family-based programme.	Families experienced psychosocial aspects of health after participation in a family-based programme.	n=23; 13 parents (mean age=40); 10 children (mean age=9).	Phenomenological	Audio recorded semi-structured face to face interviews	a phenomenological-hermeneutic method	non-randomised controlled pilot trial	2 times/week (1 h/session); A Healthy Generation: Four components: (1) Activity sessions (football, basketball, floorball, dance); (2) Healthy Meals; (3) Health information (discussion about healthy lifestyle habits); (4) parent support groups.	In School	In person	9 months	6-8 months	Physical Activity & sedentary time (from primary paper)	Accelerometry and self-report via the long version of the International Physical Activity Questionnaire (IPAQ)
2	Arredondo et al. (2014)	Feasibility and Preliminary Findings of a Church-Based Mother-Daughter Pilot Study Promoting Physical Activity Among Young Latinas	USA (California)	To examine the acceptability and feasibility of a pilot study promoting PA in young Latinas in a church-based setting.	The acceptability and feasibility of a pilot study promoting PA in young Latinas in a church-based setting	11 mother-daughter dyads, mothers: mean age(SD)=36.67(6.18); daughters: mean age(SD)=9.56(1.13);	Qualitative, descriptive	Focus group interview	Not mentioned	Pre-post trial	1 times/week (2.5 h/session); curriculum promoting physical activity: benefits of PA, types of PA, motivation and barriers, parenting/family communication, accessing community resources, nutrition, photovoice; Activities included prayer, group discussions, interactive games, PA demonstrations and engagement.	Church	In person	8 weeks	Upon completion	Efficacy of church-based intervention	Girls’ Physical activity (PA) and TV watching time; attitudes towards PA; perception of PA support.Mothers’ PA, Parenting style related to healthy eating/PA, and Self-efficacy to do PA with daughter.
3	Ashton et al. (2023)	Impact of a father–child, community-based healthy lifestyle program: Qualitative perspectives from the family unit	Australia	To explore the impact of a HDHK (healthy dads healthy kids program) by gathering insights from the family unit. (fathers, mothers/partners and children).	Understand how the HDHK (healthy dads healthy kids program) intervention impacted on the families’ physical activity, dietary behaviors and weight status.	25 fathers (mean age 41.9 years), 15 mothers/ partners (mean age 38.1 years), 41 children (51% male, mean age 8.2 years)	Qualitative, descriptive	Audio recorded focus group interview	Thematic analysis	Randomized controlled trial	1 times.week (90 min each); HDHK program focused on fundamental movement skills, rough and tumble play, health-related fitness, and fun and active household and backyard games.(3) Handbook and weekly homework tasks.	Local primary school	Group sessions	8 weeks	Immediately following	Body weight of the fathers at 6-month follow-up (from protocol)	BMI, Waist circumference, BP and RHR PA (objective measure) PA (Father and the Eldest child questionnaire) Sendentary Dietary intake Portion Size Feeding Alcohol Consumption Parent engagement attitudes
4	Azevedo et al. (2013)	Turn off the TV and dance! Participation in culturally tailored health interventions: implications for obesity prevention among Mexican American girls	USA (California)	To identify facilitators and barriers to participation among families participating in the treatment arm of ECHALE study	Facilitators and barriers to participation among families participating in the treatment arm of ECHALE study.	40 parents and 43 girls, age range of 7-11	Ethnographic	Audio recorded semi-structured interviews	Content analysis	Randomized controlled trial	ECHALE: Culturally tailored obesity prevention; two main treatment components (1.5– 3 hours): (1) a folkloric dance program; and (2) a screen time reduction curriculum designed for 7–11 year old Latinas and their families.	School and home based	24 monthly newsletter booklets, in person events at school or in community	2 years	Not indicated	BMI	waist circumference, triceps skinfold, resting BP, resting HR, screen time, meals eaten with television, average dietary energy intake and percent of energy from fat, average daily total physical activity and moderate-to-vigorous physical, weight concerns
5	Bach et al (2021)	Healthier together: a pilot study on the implementation of a novel family centered pediatric obesity prevention program	USA (California)	To determine whether Project HAPPY interventions emphasizing social networks were successful.	Evaluate outcomes and provide insight into possible future directions for implementation of Project HAPPY interventions.	7 families initially enrolled (n=27), 4 families (n=13) completed the entire 5 week intervention	Qualitative, descriptive	Small scale evaluation of a pilot program	Not mentioned	Pre-post trial	PiP intervention: 2 times/week (90 mins/session); families were encouraged to attend three sessions a week; curriculum of didactic lessons, cooking demonstrations, and physical exercises; Topics included (1) goals and barriers, (2) moving minutes, (3) water, (4) fruits and vegetables, (5) mindful eating, treat yourself, (6)meal planning, and fiber.	After school at a public elementary campus	In person	5 weeks	Follow-up sessions conducted at 4, 6, and 8 months after the end of the program	shift in attitude toward individual health	Changes in body mass index (BMI) and health behaviors were assessed as secondary outcomes
6	Barber et al. (2016)	Assessing the feasibility of evaluating and delivering a physical activity intervention for pre-school children: a pilot randomised controlled trial	UK	To evaluate the feasibility of conducting a full-scale trial and of delivering an outdoor physical activity intervention for pre-school children.	Acceptability and capability to deliver a physical activity interventionn as well as acceptability of the study design for pre-school children.	n=15	Qualitative, descriptive	Audio recorded semi-structured interviews (a mix of face-to-face and telephone)	Thematic analysis	Cluster randomized controlled trial	6 times/week (30 min/session); The playground (PiP) intervention with 4 components: activity sessions, healthy meals, health information, parent support groups	In school	In-person	30 weeks	10 weeks and 52 weeks after start	Daily moderate-to-vigorous physical activity (MVPA)	Anthropometric, quality of life, self-efficacy
7	Barr-Anderson eet al (2014)	Culturally-appropriate, family- and community-based physical activity and healthy eating Intervention for african-american middle school-aged girls: A feasibility pilot	USA (South Carolina)	1. To explore whether a culturally-tailored, family-based intervention would address the specific needs of African-American girls and their mothers. 2. To examine the impact of this pilot intervention on PA, healthy eating, and sedentary behavior to understand expected effect sizes for planning a larger study.	Gather participant feedback on the feasibility, likability, and practicality of each phase of the intervention.	The end of the Post-intervention Phase One: (mother: n=8; mean age= 36.9; daughter: n=8, mean age= 12.4); The end of Post-maintenance Phase Two: (mother: n=5; daughter: n=5)	Qualitative, descriptive	Audio recorded semi-structured focus group interviews.	Not mentioned	Pre-post trial	A Family Affair program: 9 months, eight face-to-face sessions that were three hours each week. It focused on impacting PA, dietary, and sedentary behaviors, knowledge of PA and healthy eating, and psychosocial factors, such as social support and self-efficacy for PA and healthy eating.	Community settings	In-person group sessions	9 months	The end of the Post-intervention Phase One (end of Month 2) and Post-maintenance Phase Two (end of Month 9)	PA, dietary, and sedentary behaviors, knowledge of PA and healthy eating, and psychosocial factors
8	Bergström et al., (2015)	Factors influencing the implementation of a school-based parental support programme to promote health-related behaviours—interviews with teachers and parents	Sweden	To explore the views of teachers and parents regarding factors influencing the implementation of a school-based parental support programme to promote physical activity and healthy diet	The experiences and views of teachers and parents involved in the programme	n=14 parents of preschool children	Qualitative, descriptive	Audio recorded focus group and individual interviews	Content analysis	Non-randomised controlled trial	A Healthy School Start: 6 months; the programme consisted of three components; 1) A brochure sent home to each family, 2) Motivational Interviewing (MI) with the parents, and 3) Teacher-led classroom activities with the children.	School	In-person group sessions	6 months	Immediately after intervention	physical activity, dietary intake
9	Bridge et al. (2019)	The impact of HENRY on parenting and family lifestyle: Exploratory analysis of the mechanisms for change	UK	To investigate the impact of an 8‐week child obesity intervention—HENRY exploring the potential mechanisms by which HENRY may have a positive impact.	The potential mechanisms by which the HENRY programme achieves positive changes to attitudes and behaviours associated with the development of childhood obesity, as well as the potential for benefits to endure beyond the programme.	39 mothers (mean age=30) with at least one child aged 5 or younger, 10 followed up	Exploratory qualitative	Audio recorded focus group interview (followed a semi-structured format)	Thematic analysis	Pre-post trial	2.5 hours/session; HENRY parent programme on parenting, family lifestyle, healthy eating, physical activity, emotional well-being	Community settings	In-person group sessions	8 weeks	17-21 weeks after programme	Parental self-efficacy; Habitual family food intake; eating behaviours and physical activity (both family and individual) from Willis et al. 2014	Self report BMI (Parents); Clothing size; perception of weight
10	Burnet et al. (2011)	Reach-Out: A Family-Based Diabetes Prevention Program for African American Youth	USA (Illinois)	To assess feasibility of Reach Out program (diabetes prevention).	Rate the value of various activities and helpfulness of session leaders and suggest ways to make sessions more engaging and relevant, and participants' experience in the program.	29 families; 30 children aged 9-12; and 32 parents	Qualitative, descriptive	Audio recorded semi-structured interviews (Age-appropriate feedback forms)	Not mentioned	Pre-post trial	1 time/week; Reach Out program (1) nutrition, (2) physical activity, (3) goal setting, (4) skill building	Community setting	In-person group sessions	14 weeks	After 14 weeks and 1 year	BMI z-score for children, fasting glucose to insulin ratio and insulin sensitivity for children	Nutrition intake, physical activity level for children and parents
11	Campbell-Voytal (2018)	African American Adolescent-Caregiver Relationships in a Weight Loss Trial	USA Midewest US city)	1. To describe the perspectives of African American adolescents and caregivers on participating in an evidence-based weight loss trial; 2. To explore experiential differences of adolescents-caregivers dyads who achieved adolescent weight loss compared to those who did not.	The perspectives of African American adolescents and caregivers on participating in an evidence-based weight loss trial; The experiential differences of adolescents-caregivers dyads who achieved adolescent weight loss compared to those who did not.	n=136 Adolescent- parent dyads, average age 13 years	Qualitative, descriptive	Audio recorded semi-structured interviews.	Content and thematic analysis	sequential multiple assignment randomized trial	1 time/week; FIT Families: Motivational interviewing, contingency management, and cognitive behavioral skill training to target diet, physical activity, self-monitoring, environmental management, and personal goal setting.	Home or community clinical settings	Home or community clinics	6 months	1 month	BMI	Waist, skin fold, dietary recall, accelerometry PA (from primary paper
12	Cason-Wilkerson et al., (2015)	Factors Influencing Healthy Lifestyle Changes: A Qualitative Look at Low-Income Families Engaged in Treatment for Overweight Children	USA (Colorado)	To understand the experience of low-income majority Hispanic families engaged in obesity treatment.	Parents’ experiences with the HeLP and identify barriers to, and facilitators of, healthy lifestyle change.	37 caregivers representing 33 low-income, predominantly Latino families (children)	Qualitative, descriptive	Audio recorded focus group interview by a semi-structured guide (the Theory of Planned Behavior)	Thematic analysis	Pre-post trial	The Healthy Living Program (HeLP) - 12 educational and experiential sessions including parenting skills training, cooking classes, nutrition and fitness education. Hands-on classes, family group discussions, etc.	Community-based	In-person group sessions	12 sessions	3-6 months after completing the program	BMI (from primary)
13	Cason-Wilkerson et al., (2022)	Exploration of Changes in Low-Income Latino Families' Beliefs about Obesity, Nutrition, and Physical Activity: A Qualitative Post-Intervention Study	USA (Colorado)	To investigate changes in beliefs around obesity, nutrition, and physical activity among low-income majority Latino families who participated in a community-based family-inclusive obesity intervention	Parents’ perspectives about barriers to and facilitators of a healthy lifestyle for low-income majority Latino families.	37 caregivers representing 33 low-income, predominantly Latino families (children)	Qualitative, descriptive	Audio recorded focus group interview by a semi-structured guide (the Theory of Planned Behavior)	Thematic analysis	Pre-post trial	The Healthy Living Program (HeLP) - 12 educational and experiential sessions including parenting skills training, cooking classes, nutrition and fitness education. Hands-on classes, family group discussions, etc.	Community-based	In-person group sessions	12 sessions	3-6 months after completing the program	BMI (from primary)
14	Clarke et al. (2015)	Parent and child perceptions of school-based obesity prevention in England: a qualitative study	UK	To explore parent and child experiences of the WAVES study obesity prevention intervention, in order to gain understanding of the mechanisms by which the intervention results in behaviour change, and provide context to support interpretation of the main trial results.	Parent and child experiences of the WAVES study obesity prevention intervention.	30 parents and 62 children aged 6-7 years	Qualitative, descriptive-interpretive	Audio recorded focus group interviews by a semi-structured guide	Thematic analysis	Cluster randomized controlled trial	WAVES study intervention focused on promoting healthy eating and physical activity. Teachers asked to: (1) Incorporate extra 30 min physical activity per day, (2) Deliver cooking workshops with families, (3) Villa Vitality’ programme – interactive learning opportunity for PA and healthy eating (4) Distribute signposting sheets for local activities.	Primary schools	In-person at schools	12 months	Towards the end of the intervention period (May-July 2012 or May-July 2013)	BMI	i) Percentage overweight and obese, skinfold thickness at 5 sites (biceps, triceps, thigh, suprailiac and subscapular), waist circumference and percentage body fat; ii) blood pressure; iii) dietary energy, fat, sugar, fibre, and fruit and vegetable intake; iv) physical activity energy expenditure (, and time spent doing sedentary, light, moderate and vigorous intensity activity (min/day), v) psyc…
15	Coleman et al. (2010)	Outcomes From a Culturally Tailored Diabetes Prevention Program in Hispanic Families From a Low-Income School Horton Hawks Stay Healthy (HHSH)	USA (California)	To test the effectiveness of a minimal, tailored diabetes prevention program for families that could be delivered in elementary school settings.	The effectiveness of a minimal, tailored diabetes prevention program for families that could be delivered in elementary school settings.	11 women, chiild aged 8-12 years.	Qualitative, descriptive	Focus group interviews	Not mentioned	Pre-post trial	1 session/week, 90 mins/session; HHSH: physical activity with parents and children, separate education sessions for parents and children, a cooking demonstration, and ending with families discussion.	Elementary school	In-person group sessions	12 weeks	Not specified	BMI; Parent self-reported health behavior and program
																Parent self-reported health behavior and program knowledge
16	Columna et al. (2024)	"I Can Do It": Perceived Competence of Parents of Autistic Children After Participating in a Physical Activity Intervention	USA (Midwest US)	To explore parents’ perceived behavioral control (PBC) to support their autistic children in PA after their participation in a PA intervention.	Parents’ perceived behavioral control (PBC) to support their autistic children in PA after their participation in a PA intervention.	N= 15; parents with autistic child; children (4-11 years old; 33% male, 67% female)	Qualitative, descriptive	Audio recorded semi-structured interviews by The theory of planned behavior	Thematic analysis	Pre-post trial	Five 1-day workshops ((1) sensory motor activities, (2) communication, (3) PA, (4) aquatic opportunities, and (5) sports. Parents received activity booklets with instructions and video demonstrations; discussion and training with other parents; Children participated in gym and pool activities; parents and child in activities together in the same space, engaging in activities that let them practic…	University facility	in-person group workshops plus at-home component with provided materials	16 weeks	3 weeks after completion	PA engagement
17	Corr et al., (2020)	Supporting Our Lifelong Engagement: Mothers and Teens Exercising (SOLE MATES); a feasibility trial	Ireland	To examine the feasibility of the Supporting Our Lifelong Engagement; Mothers and Teens Exercising (SOLE MATES) program.	Feedbacks about acceptability of content, facilitators, measures and the timing of the intervention.	n= 19 (mothers: n=9; daughters: n = 10).	Qualitative, descriptive	A feedback questionnaire and audio recorded semi-structured focus group interviews.	Content analysis	Pre-post trial	The Supporting Our Lifelong Engagement; Mothers and Teens Exercising (SOLE MATES) program: 6 weeks, once/week, 90 mins/session; An introductory meeting (10 minutes), education components, group walking components.	Home-based	F2F	6 weeks	Immediately after intervention	daughters’ step counts
18	Eg et al. (2017)	How family interactions about lifestyle changes affect adolescents' possibilities for maintaining weight loss after a weight-loss intervention: a longitudinal qualitative interview study	Denmark	To examine how family interactions related to lifestyle changes influence adolescents’ potential for maintaining weight loss after participating in a weight-loss treatment programme.	Participants’’ perspec- tives on lifestyle changes influence adolescents’ potential for maintaining weight loss.	n = 10 families; children (10-13 years old); 5 boys, 5 girls	Qualitative, descriptive	Audio recorded semi-structured interviews.	Not mentioned	Pre-post trial	The ROS 2010 program: 1-year multidisciplinary family-based weight loss treatment program. It included a baseline medical exam, individual weight loss plan, dietary counseling, group sessions with a psychologist, cooking classes, and physical activity sessions.	Paediatric department (the ROS 2010 weight loss program)	In-person group sessions and individual counseling	12 months	Interviews at end of program, 1 year after, and 5 years after program completion	Height and weight, BMI, hip/waist circumference, blood pressure; Physical fitness test; Health-related quality of life (PedsQL); Self-concept (BYI-II)
19	Enright et al. (2022)	What Motivates Engagement in a Community-Based Behavior Change Strategy for Overweight Children?	Australia	To investigate motivators to engagement with a multicomponent incentive-based strategy to improve attendance and health-related behavior change in a family community-based weight management program for overweight and obese children.	Motivators and experiences of engagement with a multicomponent incentive-based strategy to improve attendance and health-related behavior change in a family community-based weight management program for overweight and obese children.	n = 24; n= 4 mother interviews.child: mean age (SD)= 10(2)	Qualitative, descriptive	Audio recorded semi-structured mini focus group interviews.	Thematic analysis	Cluster randomized controlled trial	The intervention was an enhanced goal-setting and structured incentive scheme added to an existing 10-week community weight management program called Go4Fun. It involved a "goals contract", group tracking chart to monitor goals, and SMS prompts for 6 months post-program.	Community-based weight management program sites	In-person group sessions during 10-week program, plus SMS prompts for 6 months after	10 weeks + 6 month follow-up	Interviews conducted between 6-18 months after program	BMI? Unsure on primary paper to reference
20	Foote et al. (2017)	The effect of a family structure on child physical activity within a fitness intervention: A theoretical approach	US (Alabama)	To assess the effect of parental implementation of autonomy-supportive structure on children’s feelings of competence, autonomy, and self-efficacy and its effect on child physical activity	The implementation of structure and learned strategies within the household.	9 parents (8 mothers and 1 father) and 10 children (6 males and 4 females).	Qualitative, descriptive	Audio recorded semi-structured interviews.	Not mentioned	Pre-post trial	1 session/week (60-90 minutes/session); Famtastically Fit: Parent and child sessions included (1) cardiovascular and resistance training exercises, (2) motor skill development, fitness education, and (3) nutrition education. Group sessions focused on self-regulation, goal setting and action plans. SMS follow up for parents.	in-person lab sessions	In-person group sessions	10 weeks	Week 10 and week 24	Change in physical activity levels, child fitness, body composition	Change in parental and child perceived competence, self-efficacy, motivation; parental implementation of structure
21	Forrest et al. (2023)	Engaging with health programming in head start: Parents' perspectives	USA (North Carolina)	To explore parents’ common experiences with healthy eating and physical activity-focused (HE-PA) programming in one Head Start (HS) program (two centers) in eastern North Carolina (NC).	Parents’ common experiences with healthy eating and physical activity-focused (HE-PA) programming in one Head Start (HS) program (two centers) in eastern North Carolina (NC).	n = 13 female participants who were an average age of 30.3 (SD=9.56). Children were in preschool, aged 4-5 years	Phenomenological	Audio recorded semi-structured phone interviews.	a phenomenological approach	not mentioned	Head Start provides various healthy eating and physical activity (HE-PA) focused programming for children and parents, including parent meetings, health fairs, nutrition classes, newsletters and school menus sent home. Specific details of the intervention content and structure are not provided.	Two Head Start centers	Various in-person sessions and take-home materials	Not specified	Telephone interviews were conducted in November 2017 - May 2018, no specific time frame relative to the intervention provided	Not specified as this was a qualitative study
22	Fothergill et al. (2024)	The beautiful game bringing families together: children's and parents' experiences of a family football programme	UK	To explore the experiences of children and parents engaged in a 6-week family football programme.	The experiences of children and parents engaged in a 6-week family football programme.	N= 36; 18 adults (one parent per child) (28–69 years of age SD = 12.89; 9 males, 9 females) and 18 children (6–9 years of age SD = 0.80; 12 boys, 6 girls).	Exploratory qualitative	Audio recorded semi-structured focus group interviews.	thematic analysis	Pre-post trial	1 session/week (60 min/session); Family football programme: (1) after-school programme for primary school children and their parents. (2) incorporates balance, coordination, flexibility and other skills for football through a variety of interactive activities and games. (3) Parents are given tips on how to coach and support their child. (4) 60-minute session includes separate but concurrently run…	Community-based, specific setting not provided	In-person group sessions	6 weeks	Focus groups were conducted at the end of the 6-week programme	PA level and nutritional practices of children,	the transfer of this knowledge to the adult participants who accompany
23	Fraser et al. (2012)	Steps in the Right Direction, Against the Odds: An Evaluation of a Community-Based Programme Aiming to Reduce Inactivity and Improve Health and Morale in Overweight and Obese School-Age Children	UK	To evaluate a 48-week physical activity and nutritional education programme for overweight⁄ obese school-age children using quantitative and qualitative methods.	The experience and feedback of a 48-week physical activity and nutritional education programme for overweight⁄ obese school-age children.	parents: n=30; children: n=50. Children aged 5-16 years, majority aged 5-10 years 63%	Qualitative, descriptive	Tape recorded semi-structured focus group interviews, telephone questionnaires	Not mentioned	Pre-post trial	Newtown Kids’ Programme (NKP): 48-week physical activity and nutrition education program. Weekly 60-90 minute "Fusion" physical activity sessions in sports/community centers and 12-weekly individual height/weight review sessions with nutrition advice.	Sports and community centers	In-person group activity sessions and individual review sessions	48 weeks	at end of 2-year evaluation period	BMI, self-esteem, attitudes to PA, activity frequency	Not specified
24	Gridley et al. (2023)	Parental perceptions of an indoor bouldering programme for toddlers and pre-schoolers in England: an initial exploratory study	UK	To explore parental perceptions of an indoor bouldering programme designed for children younger than 6 when delivered in England	Parental perceptions of an indoor bouldering programme designed for children younger than 6 when delivered in England	6 parent-child dyads; parent mean age: 35.50 years (SD = 6.41; range 22–44); 3 fathers, 3 mothers ; children mean 2.83 years (SD = 1.60; range 2 to 6 years);	Exploratory qualitative	Audio recorded semi-structured phone interviews.	Thematic analysis	Pre-post trial	The Rock Tots/Kids programs are rolling indoor bouldering classes designed for children and their parents. (1) (1-4 years) incorporates balance, coordination, flexibility and other climbing skills through interactive activities, games, and personalized challenges on and off the climbing wall. (2) (3-6 years) focuses more on skill-based climbing tasks and games. (3) Parents help their children lea…	Indoor climbing centers	In-person group sessions	16 weeks	4 months after initial recruitment	Not specified as this was an initial exploratory qualitative study
25	Ha et al. (2022)	Acceptability of a parent-focused program for physical literacy development among parents and children during the COVID-19 pandemic: A qualitative study	Hong Kong	To probe into the acceptability of the intervention (parental education program) from parental perspectives, providing more insights for future implementation.	The acceptability of the intervention (parental education program) from parental perspectives, providing more insights for future implementation.	16 parents (mean age = 43.73 years, 15 mothers) Children in primary school	Qualitative, descriptive	Audio recorded semi-structured interviews by Zoom or phone (social cognitive theory (SCT)).	Thematic analysis	Pre-post trial	Parent-focused PL program consisted of 6 interactive 60-minute workshops held every 2 weeks covering topics like (1) role of parents, time management, screen time; (2) quality PA experience (3) Health related fitness (4) Motivation and Enjoyment (5) Fundamental Movement Skills (6) Physical Literacy Aside from workshops aprents received worksheets that reinforced self learning and self monitoring	Home	Online workshops	12 weeks	Interviews conducted immediately after the program ended	PA behaviors (daily steps and moderate-to-vigorous PA), parent–child co-activity behaviors, family PA routines, and parent perceived PL	Not specified
26	Happ et al. (2023)	Parent and Child Perceptions of a Self-Regulated, Home-Based Exercise Program for Children With Cystic Fibrosis	USA	To describe the exercise experiences of children with CF and their parents during participation in a 6-month program of self-regulated, home-based exercise.	The exercise experiences of children with CF and their parents during participation in a 6-month program of self-regulated, home-based exercise.	n = 11 child-parent pairs: age of parent (29-51); 9 mothers, 4 fathers; age of children (10-16 years, Mean 12.6 years); 6 boys, 5 girls	Qualitative, descriptive	Audio recorded open-ended semistructured interviews.	Not mentioned	Randomized controlled trial	The at-home bicycle exercise regimen performed 3 times a week using an electronically braked exercise bike supplied by the study. Exercise intensity was self-regulated using the Children's OMNI Scale.	Home	Home-based exercise program	6 months	Interviews at 2 months and 6 months	peak oxygen consumption (VO2) measured on a maximum exercise test, and health-related quality of life.	Not specified
27	Hardt et al. (2024)	Healthier Together: Implementation and evaluation of a co-designed, culturally tailored childhood obesity community prevention program for Māori and Pacific Islander children and families	Australia	To evaluate the implementation of a community-based, co-designed and culturally tailored childhood obesity prevention program	The attitudes and experiences of children and parent/guardians participating in the program, relating to program structure, content and delivery.	n=34; 19 children (mean age 11) and 15 parents	Qualitative, descriptive	Audio recorded face-to-face semistructured interviews.	Thematic analysis	Pre-post trial	This program providing education across 4 themes: (1) nutrition, (2) physical activity, (3) positive parenting practices, (4) culture and health. Sessions included healthy eating tips, physical activity, positive parenting strategies.	Private homes	In-person group sessions at community centers	8 weeks	Right after and further follow-up at 12 and 24 months after (not reported in this paper)	BMI z-score (children), BMI (adults)	Vegetable consumption, fruit consumption, sugary drink consumption, physical activity, screen time, parenting practices
28	Harvey et al. (2009)	The results of a home-based physical activity and nutrition program for preschool children and parent perceptions of barriers	USA (Kansas)	To study the effects of a home-based physical activity and nutrition program for preschool children to determine if there was a significant difference in parental responses to the kid calendar after receiving an informational health newsletter for a period of 4 weeks.	Parental perceptions, attitudes, and behaviors about home-based physical activity and nutrition program.	n = 25 parent-child pairs; age of children: 3-5 years, (mean 4.16 years); 13 females, 12 males	Qualitative, descriptive	Audio recorded open-ended semi-structured focus group interviews.	Content analysis	Pre-post trial	This program tracking 5 components: 1) fruit/veg servings, 2) low-fat dairy servings, 3) soda servings, 4) fast food visits, 5) physical activity mins. Weekly informational handouts sent home.	Home	Home-based tracking with informational handouts	4 weeks	Immediately after intervention	Fruit/veg servings, low-fat dairy servings, soda servings, fast food visits, mins of physical activity	None reported
29	Heerman et al. (2018)	Scale-out of a community-based behavioral intervention for childhood obesity: pilot implementation evaluation	USA (Texas)	To examine adoption of the rigorously evaluated Healthier Families Program by Parks and Recreation centers in 3 cities across the country (MI, GA, NV) with diverse socio-cultural environments.	Adoption of the rigorously evaluated Healthier Families Program by Parks and Recreation centers in 3 cities across the country (MI, GA, NV) with diverse socio-cultural environments.	n = 26 parent-child pairs; 62.5% were 25–34 years old, and average child age was 3.6 (SD 0.7)	Qualitative, descriptive	Audio recorded semi-structured telephone interviews.	Content analysis	Pre-post trial	1 session/week, 60 mins/session; The Healthier Families Program: family-based program building skills for parents and children to improve health behaviors like choosing healthy foods/snacks, grocery shopping, portioning, family fitness, using media wisely, healthy sleep habits.	Community Parks and Recreation centers	Weekly 60-minute in-person group sessions	12 weeks	Interviews immediately after and 3 months after	BMI	Use of behavior change techniques, strategies for healthy behaviors, diet, physical activity, media use
30	Heimendinger et al. (2007)	Coaching Process Outcomes of a Family Visit Nutrition and Physical Activity Intervention	USA (Colorado)	To report the process outcomes of a coaching methodology used in a study designed to increase fruit and vegetable consumption and physical activity in families.	Participants' experience with the program following completion of the intervention.	6 caregivers, 4 second-grade children, and five siblings were interviewed.	Qualitative, descriptive	Audio recorded open-ended semi-structured interviews.	A modified method of constant comparison	Randomized controlled trial	10 home visits over 10 months from a family advisor. Parents, Advisors, and Children Together (PACT): Families received activities to improve their dietary and physical activity behaviors. Coaching covering aspects like (1) goal setting, (2) food planning, (3) exercise routines, (4) self-esteem, and (5) behavior modification.	Home visits	Home visits by family advisors	10 months	following completion of the intervention.	Changes in fruit and vegetable consumption and physical activity	Not reported
31	Hernandez et al. (2007)	A Validation Study on a Latino Childhood Overweight Program	USA (California)	To evaluate the 2002-2004 Nutrition and Fitness for Life/Childhood Overweight Advisory Committee for Health program, a community intervention and prevention program to improve the health of Latino families with overweight children.	Causes of health successes and challenges as well as areas of program improvement.	14 families, (child age range 9-17 years; 7 girls, 7 boys, mean age 11.3)	Qualitative, descriptive	Tape-recorded, open-ended semi-structured interviews.	Content analysis	Pre-post trial	1 sesison/week, 2.5h/session; This program reinforced healthy lifestyle choices, provided nutrition education, created dialogue supportive of behavioral change, and engaged and educated families in physical activities.	Community	Weekly group sessions	6 months	Post, 6 months, 12 months	BMI percentile	Self-esteem, nutrition, physical activity information
32	Hinckson et al. (2013)	Physical activity, dietary habits and overall health in overweight and obese children and youth with intellectual disability or autism	New Zealand	To determine effectiveness of a program in managing weight, through changes in physical activity and nutrition behaviors in overweight and obese New Zealand children and youth with intellectual disability or autism.	The acceptability, strengths and challenges of the program.	N= 17: Mean age (SD)= 14(4); 7 females, 10 males. Parents interviewed	Qualitative, descriptive	Audio recorded semi-structured interviews.	Thematic analysis	Pre-post trial	2 sessions/week; Each session included a 1 h family physical activity component followed by an active session with students only while the parents/carers attended a nutrition or motivational segment for 1 h: 18 physical activity sessions including two pool sessions, 10 nutrition and eight motivational sessions which included info rmation on food portion size, food labeling, food groups, eating ou…	School	Group sessions at schools	10 weeks	Post 1 (right after), 24 weeks follow-up	Fitness measured by six-minute walk test, body fatness	Physical activity, nutrition changes
33	Hodgson et al. (2023)	A Qualitative Study on Parenting Practices to Sustain Adolescent Health Behaviors in American Indian Families	USA (Arizona)	1. To explore how a group of AI parents of youths at risk of disease influenced their youth’s health behaviors after a family intervention. 2. To understand the role of AI parents in supporting and sustaining health behavior change in their youths following the intervention.	The participant’s thoughts about parenting a youth, the successes and challenges of enacting behaviors learned as part of the intervention, and feedback about the AYEM-B Camp in a Box program.	N= 17 (11 parents, 6 children); children age 10-15 years; 5 females, 1 male American Indian descent	Qualitative, descriptive	Audio recorded semi-structured interviews by phone.	Content analysis	Pre-post trial	AYEM-B intervention focused on making healthy dietary choices, increasing physical activity, getting enough sleep, and limiting screen time. Parenting components were added to support youth behavior change.	Home	Camp materials mailed to families to do activities at home, plus booster packages mailed periodically	1 week intensive camp materials, plus 8 booster packages	Within 1 year after camp	how AI parents influence and shape their youth’s nutrition, sleep, physical activity, and screen time health behaviors, with a focus on facilitators and barriers.
34	Houghton et al. (2015)	An impact and feasibility evaluation of a six-week (nine hour) active play intervention on fathers' engagement with their preschool children: a feasibility study	UK	To assess the effectiveness and feasibility of a physically active-play-based programme on fathers’ engagement with their preschool-aged children across Liverpool.	The effectiveness and feasibility of a physically active-play-based programme on fathers’ engagement with their preschool-aged children across Liverpool.	N= 13 fathers engaged. Parents: Mean age (SD)= 37.7 (8.7). Children: Mean age (SD)=3.8 (1.2).	Qualitative, descriptive	Audio recorded focus group interviews and face to face interviews.	Not mentioned	Pre-post trial	6 weekly 90-minute active play sessions: 3 × 30-minute sections; (1) PA/play-based games (2) interactive workshop/break (3) PA/play-based section; aimed at encouraging positive father engagement. Sessions covered time spent together, positive parenting, role modeling, teaching skills, rough and tumble play.	Children's Centers	Group sessions at Children's Centers	6 weeks	Post-intervention	Fathers’ engagement and attitudes to child physical activity
35	Howie EK et al. (2017)	Practical Lessons Learned from Adolescent and Parent Experiences Immediately and 12 Months Following a Family-Based Healthy Lifestyle Intervention	Australia	To identify key intervention strategies and techniques for community interventions by analyzing the short-term and longer-term shared experiences of both adolescents with overweight or obesity and their parents involved in a community-based, healthy lifestyle intervention.	The understanding of the experiences of teens and parents16 immediately after the 8-week program and 12 months postprogram.	37 teens (n = 34 with BMI percentile >95th percentile) 12-16 years; 33 parents.	Qualitative, descriptive	Audio recorded focus group interviews.	Thematic analysis	pre-post trial	2 sessions/week, 2 hour/session; Curtin University Activity, Food and Attitudes Program (CAFAP); twice weekly 2-hour sessions covering healthy eating, increasing physical activity, reducing sedentary behavior, and goal setting. At least one parent of the adolescent attended along with the adolescent.	Local venues	In-person group sessions	8 weeks; 12 months of maintenance with tapered telephone and SMS	Immediately after intervention and 12 months follow-up	Time in sedentary, light, moderate and vigorous activity and serves of fruit, vegetables and ‘junk food’ From Straker et al. 2014	BMI From Straker et al. 2014
36	Hurtado Choque et al. (2024)	Mixed-Methods Evaluation of Father Participation in an Adolescent Obesity Prevention Program With Multiple Delivery Methods	USA (Minnsesota)	1. To identify participant barriers and facilitators to participating in the Padres program 2.To examine associations between fathers’ participation and program delivery characteristics, father demographic characteristics, and family attendance patterns among an in-person only group and a multicomponent group (blended + online only).	Participant barriers and facilitators to participating in the Padres program	n= 24 fathers (mean age=42), 27 mothers (mean age=39), 40 adolescents	Qualitative, descriptive	Audio recorded focus group and individual interviews by a semi-structured guide	Not mentioned	Randomized controlled trial	8 weekly sessions on food preparation, parenting skills, nutrition and physical activity. Components included hands-on activities, group discussions, etc.	Community based	In-person, blended (in-person + online app), online only (app + zoom + whatsapp)	8 weeks	After completion of the program	Anthropometric measures (BMI); food and activity behavioral outcomes for parent and child from Baltaci et al. (2022)	None specified
37	Hwang Y et al. (2023)	Piloting the Virtual PLAYshop Program: A Parent-Focused Physical Literacy Intervention for Early Childhood	Canada	To explore the feasibility of virtually delivering and assessing the PLAYshop program.	The experirences, facilitators and barriers of the virtual PLAYshop program.	n =30 ; parents (Mean 37.6 years; 94.1% female); children (3-5 years;55.9% male, 44.1% female)	Qualitative, descriptive	Audio recorded semi-structured interviews.	Not mentioned	Pre-post trial	The PLAYshop Program: 75-minute virtual parent workshop with interactive activities and educational messages on physical literacy, resources/handouts, basic equipment like balls/scarves, and two post-workshop booster emails (3-week and 6-week follow-up)) was provided.	Virtual/online	Virtual synchronous workshop, resources mailed	75-minute workshop plus follow-ups	2 months	Children's fundamental movement skills (FMS)	Parental capability, opportunity and motivation to support child's physical literacy development; parental physical activity modeling; parent-child co-participation in physical activity
38	Ickes S et al. (2016)	Parental Involvement in a School-Based Child Physical Activity and Nutrition Program in Southeastern United States: A Qualitative Analysis of Parenting Capacities	USA (Virginia)	To identify factors that enabled or constrained parent’s support of and involvement in children’s programs and to underst and the underlying factors that contribute to family success in making dietary and physical activity changes at home.	Factors that enabled or constrained parent’s support of and involvement in children’s programs and the underlying factors that contribute to family success in making dietary and physical activity changes at home.	n = 54 (52 monthers; 2 fathers); children grades 1-8	Qualitative, descriptive	Audio recorded interviews.	Not mentioned	Pre-post trial	The School Health Initiative Program (SHIP) included "Challenge Clubs" which were after-school programs giving students opportunities to engage in physical activity and encourage good nutrition habits.	Schools	In-person after-school program	Not stated	Not stated	physical activity and healthy nutrition
39	Jago et al., (2013)	Feasibility trial evaluation of a physical activity and screen-viewing course for parents of 6 to 8 year-old children: Teamplay	UK	To identify factors that affected data completion rates, namely: 1) perceptions of the data collection process; 2) reasons for not wearing the accelerometers; and 3) strategies to improve data completion.	Thoughts about the data collection process, particularly how it could be improved and any factors that affected the wearing of the accelerometers.	n=26 parents	Qualitative, descriptive	Audio recorded interviews.	Thematic analysis	Randomized controlled trial	The parenting program: 8 weeks, 2 hours/seesion; Each 2-hour session was made up of three main topic areas together with time for refreshments, games, parent feedback and the introduction of some tasks to be completed at home ('Put into Practice').	Community	In-person group sessions	8 weeks	Immediately after intervention	MVPA
40	Jinks A et al. (2013)	Evaluation of a family-centred children's weight management intervention	UK	To conduct an in-depth quantitative and qualitative evaluation of a family-based weight loss and healthy life style programme for clinically obese children in England.	The in-depth information of the participants’ views concerning the programme’s effectiveness and how the programme could be improved.	N= 18 individuals from 5 families Children (aged 8, 10, 13, and 14 years old)	Case study	Audio recorded focus group interviews and one to one interviews.	Grounded Theory	Pre-post trial	The Obesity Support for Children And Relatives (OSCAR) programme: 12 weekly 2-hour education and activity sessions on healthy eating, nutrition, cookery, exercise, psychological aspects of lifestyle change. Family meetings every 6-8 weeks with key worker support.	Community venues	In-person group sessions and family meetings	Intended 12 months but evaluated after 6 months	End of 6 month intervention period	Anthropometry (height, weight, BMI, waist circumference)	Knowledge, attitudes, behaviors related to healthy eating and activity via questionnaires
41	Karmali et al. (2020)	Perspectives and Impact of a Parent-Child Intervention on Dietary Intake and Physical Activity Behaviours, Parental Motivation, and Parental Body Composition: A Randomized Controlled Trial	Canada	To explore the impact of a three-month co-active coaching and/or health education intervention on the dietary intake and physical activity behaviours of parents with overweight/obesity and their children	Changes in experiences through the duration of co-active coaching and/or health education intervention.	n = 50 parent-child dyads; parents 37 years (mean); 47 mothers, 3 fathers Children age 6.8 years (mean); 32 girls, 18 boys	Qualitative, descriptive	Audio recorded semi-structured one-on-one interviews.	Content analysis	Randomized controlled trial	9 one-on-one 20-30 min telephone coaching sessions focused on parent-selected topics, in addition to 6 online health education modules (3 on PA, 3 on nutrition). The modules covered PA guidelines, sedentary behavior, nutrition labels, healthy eating on a budget etc.	Participants' homes, Zoom	Telephone coaching, online modules	3 months	6 months after intervention	Parental body mass index, waist circumference, dietary intake	Child physical activity, dietary intake
42	Korom et al. (2023)	It’s about being healthy”; a novel approach to the socio‑ecological model using family perspectives within the Latinx community	USA (Wisconsin)	1. To investigate synergistic factors within this type of program that play a role in creating an environment for participants to learn and practice healthy behaviors. 2. To apply factors into a novel model of components that support health and wellness. 3. To design an intervention for future implementation and evaluation.	The influence of the FIT 4 YES program on the child and family, and the aspects that participants may use in the future.	n=24 parents of children from 4th and 5th grade.	Qualitative, descriptive	Audio recorded in-person interview	Grounded Theory	Pre-post trial	Families Inspired Together 4 Youth Empowered to Succeed (FIT 4 YES): 4 days/week; (1) combined gender after-school activities, (2) educational sessions, and family-centered retreats surrounding physical activity and nutrition education. (3) New sports were introduced with equipment provided. (4) Nutrition sessions taught cooking healthy, culturally inspired recipes.	Zoom platform	In-person group sessions	2 years (2018-2020). Delivered four days per week with additional adult and family participation each month	Immediately after intervention	Not specified	Not specified
43	Korom et al. (2024)	"It Takes a Village": Reflections from participants after a Hispanic community-based health promotion program	USA (Wisconsin)	To explore the aspects of a two-year PA and nutrition program, Families Inspired Together 4 Youth Empowered to Succeed (FIT4YES), that continue to infuence family health habits and child development.	The aspects of a two-year PA and nutrition program, Families Inspired Together 4 Youth Empowered to Succeed (FIT4YES), that continue to infuence family health habits and child development.	n = 16 parents (children aged 10-11 yrs)	Qualitative, descriptive	Audio recorded semi-structured focus group interviews.	Grounded Theory	Pre-post trial	4 days/week; The FIT4YES program: (1) combined gender after-school activities, (2) educational sessions, and family-centered retreats surrounding physical activity and nutrition education. (3) New sports were introduced with equipment provided. (4) Nutrition sessions taught cooking healthy, culturally inspired recipes.	Community center	In-person group sessions	2 years (2018-2020). Delivered four days per week with additional adult and family participation each month	Immediately after intervention	Not specified	Not specified
44	Lane et al. (2021)	A real-world feasibility study of the PLAYshop: a brief intervention to facilitate parent engagement in developing their child’s physical literacy	Canada	To explore the feasibility of a novel, physical literacy program (the PLAYshop) designed to build parents’ self-efficacy to support their child’s physical literacy.	The enablers and barriers to workshop implementation, as well as explore possible modifications to enhance workshop efficacy and useful components.	n=11 parents, children aged 5-8 years	Qualitative, descriptive	Audio recorded semi-structured focus group interviews.	Not mentioned	Non-randomised controlled trial	PLAYshop: (i)19 activities (+12 adaptions) focused on fundamental movement skills, pretend play, and movement to music (ii) focus on parent confidence, motivation and knowledge, role modeling, co-activity, following child's interests, play-based learning. (iii) educational material, (iv) equipment pack	Recreation centers and other community sites	In person, educational material, equipment pack, Email	75-minute in-person workshop with two follow-up emails at 3 and 6 weeks post-workshop	2 months	Parents self-reported knowledge and confidence of physical literacy, and changes in parenting practices	implementation barriers and facilitators, Mechanisms of change: Parents’ beliefs, perceived barriers, outcome expec- tations and perceived availability of resources
45	Lane et al. (2022)	Exploring a parent-focused physical literacy intervention for early childhood: a pragmatic controlled trial of the PLAYshop	Canada	To examine if a theory-based, feasible physical literacy training workshop (PLAYshop) for parents could improve their physical literacy knowledge and confidence and improve parenting practices related to facilitating the physical literacy development of their preschool-aged child (3-5 years).	Implementation facilitators and barriers of a theory-based, feasible physical literacy training workshop (PLAYshop).	n=33 parents children aged 3-5 years	Qualitative, descriptive	Audio recorded semi-structured telephone interviews.	Not mentioned	Non-randomised controlled trial	PLAYshop: (i)19 activities (+12 adaptions) focused on fundamental movement skills, pretend play, and movement to music (ii) focus on parent confidence, motivation and knowledge, role modeling, co-activity, following child's interests, play-based learning. (iii) educational material, (iv) equipment pack	Recreation centers and other community sites	In person, educational material, equipment pack, Email	75-minute in-person workshop with two follow-up emails at 3 and 6 weeks post-workshop	2 months	Parents self-reported knowledge and confidence of physical literacy, and changes in parenting practices	implementation barriers and facilitators, Mechanisms of change: Parents’ beliefs, perceived barriers, outcome expec- tations and perceived availability of resources
46	Lisinskiene & Lochbaum (2019)	A Qualitative Study Examining Parental Involvement in Youth Sports over a One-Year Intervention Program	Lithuania	1. To develop a one-year intervention program for parents in youth sport to strengthen parent–child interactions. 2. To examine parent-child relationship changes within the sports context	Parents’ experiences and parent-child relationship changes within the sports context.	n= 10 families; parents (34 years (mean)); children (5-6 years)	Phenomenological, interpretative	Audio recorded semi-structured in-depth interviews.	Not mentioned	Pre-post trial	Once a week; (1) Psychological, educational, and sports skills into pre-organized sports training sessions for parents and children. (2)joint sports classes with the child once a week, (3) monthly meetings to discuss the program, and (4) a skill examination at the end organized by the sports federation. The psychological aspect: individual and family counseling. The educational aspect: theory cla…	Private sports club for martial arts	In-person group sessions and individual counseling	12 months	Immediately after intervention	adolescents’ participation in sports, and their attachment to parents and peers
47	Malek et al.,( 2023)	Parents' experiences of participating in the Healthy School Start Plus programme – a qualitative study	Sweden	To describe parents’ experiences of barriers and facilitators of participating in the Healthy School Start Plus (HSSP) intervention study.	Parents’ experiences of barriers and facilitators of participating in the Healthy School Start Plus (HSSP) intervention study.	n = 20 (50% female).	Qualitative, descriptive	Audio recorded semi-structured telephone interviews.	Content analysis	Cluster randomized controlled trial	The Healthy School Start Plus (HSSP) was a parental support program to promote healthy diet, physical activity and prevent obesity in 5-7 year olds. It had 4 components: 1) health information brochure, 2) motivational interviewing sessions for parents, 3) classroom activities and workbook for children, 4) diabetes risk test for parents.	Schools	In-person sessions, print materials	6 months	Immediately after intervention ended	Intake at home of a composite score of indicator foods of importance for energy-balance and health. From protocol	physical activity and time spent sedentary, which will be measured objectively using accelerometry
48	Moore et al., (2013)	An Examination of Childhood Obesity in Mississippi: Exploring the Effectiveness of an Early-Intervention Program and Parental Influence	USA (Mississippi)	To analyze parental perceptions of factors that serve as motivators of and barriers to their child's successful completion of an early-intervention health and wellness program for childhood obesity.	Parental perceptions of factors that serve as motivators of and barriers to their child's successful completion of an early-intervention health and wellness program for childhood obesity.	10 parents of overweight or obese children aged 10 to 13 years	Qualitative, descriptive	Audio recorded semi-structured one-on-one interviews.	Not mentioned	Pre-post trial	3 times/week, 2 hours/time; The youngest loser. the child must be between the ages of 10 and 13 years and must have struggled with maintaining a healthy weight. Atleast one parent (or other adultcaregiver) was required to attend specific sessions tailored to meet their parental role; 1hr 15 mins activities e.g., yoga, tennis, swimming, socceer, cross-fit inlcudes 45mins educational component	family-based, community intervention	F2F	12 weeks.	after intervention completion	body weight, strength, agility, endurance
49	Monastra et al., (2005)	LEAP Works! Outcomes of a Family-based Nutrition Education and Physical Activity Promotion Program	USA (California)	To evaluate the effectiveness of a family-based nutrition education and physical activity promotion program, Lifelong Eating and Activity Patterns (LEAP), as an effective approach for the prevention and treatment of child overweight.	The understanding of both children and parents' opinions about the benefits, value, and effectiveness of the program.	44 adult and 27 child participants	Qualitative, descriptive	An exit survey with open-ended questions.	Not mentioned	Pre-post trial	one session/week, 2 hours/session; Lifelong Eating and Activity Patterns - LEAP Works! At least one parent is required to attend eight weekly sessions with their child in a group setting. The program consists of nutrition education, physical activity, and behavior modification therapy. Participants included 107 boys (n=48) and girls (n=59) ages 7-14, mean age 10.6 years, and their accompanying pa…	Family -based, Community?	F2F	8 weeks	after intervention completion	The main outcome measures were changes in body mass index (BMI), percent body fat, fitness level, and eating and activity behaviors for child and parent participants.
50	Morrison et al., (2013)	Children, parents and pets exercising together (CPET): exploratory randomised controlled trial	UK	To assess the feasibility, acceptability and potential efficacy of a theory-driven, family-based, dog walking intervention for 9–11 year olds.	Inform the process evaluation of the intervention; obtain participant views on the acceptability of the intervention and outcome measures; obtain participant suggestions for the intervention to be developed for a future larger, longer term, trial.	n=13 parents	Exploratory qualitative	A brief study exit questionnaire and focus group interviews.	Not mentioned	Randomized controlled trial	The Children, Parents and Pets Exercising Together (CPET): 10 weeks; The main focus of the intervention was to target children, parents and the pet dog being physically active together by providing information on dog walking routes and promoting various forms of active play with the dog both indoors and outdoors.	family-based, community intervention	in person group sesssions	10 weeks	after intervention completion	total volume of PA
51	Neshturk et al., (2019)	Identifying opportunities to improve parent involvement in children's physical activity.	USA (North Carolina)	To explore fathers’ own physical activity behaviors, views, and attitudes aswell as their interactions with their children and parenting practices around physical activity.	Fathers’ own physical activity behaviors, views, and attitudes aswell as their interactions with their children and parenting practices around physical activity.	24 fathers of 3 to 11-year-old children	Qualitative, descriptive	Audio recorded semi-structured in person interviews.	Thematic analysis	Randomized controlled trial	My Parenting SOS consisted of 12 in-person sessions focused on building general parenting skills (e.g., stress management, co- parenting, and child behavior management) and then applying these skills to promote healthier diet and physical activity behaviors in children.	Community based	in person group sesssions	35 weeks	after intervention completion	parent physical activity and screen time practices
52	Norman et al., (2015)	One size does not fit all–qualitative process evaluation of the Healthy School Start parental support programme to prevent overweight and obesity among children in disadvantaged areas in Sweden	Sweden	To describe barriers and facilitators influencing implementation of the Healthy School Start (HSS) intervention in disadvantaged areas in Stockholm, Sweden, from the perspective of parents and teachers.	Barriers and facilitators influencing implementation of the Healthy School Start (HSS) intervention in disadvantaged areas in Stockholm, Sweden, from the perspective of parents and teachers.	n = 14 parents	Qualitative, descriptive	Audio recorded semi-structured focus group interviews.	Content analysis	Cluster randomized controlled trial	Healthy School Start is a school-based parental support programme promoting healthy dietary and physical activity habits to prevent child overweight and obesity in disadvantaged areas. 1) Information to parents in the form of a brochure with easy-to-read advice and evidence-based information on diet and physical activity for children. 2) Motivational Interviewing (MI) with parents, 3) Classroom a…	School-based parental support.	in person group sesssions	6 Months	after intervention completion	healthy dietary and physical activity habits
53	O' Brien et al., (2013)	An Approach to Improve Parent Participation In a Childhood Obesity Prevention Program	Canada	To assess parents’ perception of the children’s component of Parents and Tots Together (PTT), a family-based obesity prevention program.	Parents’ perception of the children’s component of Parents and Tots Together (PTT), a family-based obesity prevention program.	n=7 parents	Qualitative, descriptive	Audio recorded structured telephone interviews.	Content analysis	Pre-post trial	one sission/week, 2 hours/sessiom; Parents and Tots Together (PTT), a family-based obesity prevention program. Nine two-hour weekly group sessions were held from 5:30 to 7:30 p.m. at a local community health centre. Children aged 2-5 yrs	Community based	F2F	9 weeks	after intervention completion	nutrition and physical activity behaviours
54	Olvera et al., (2008)	A Healthy Lifestyle Program for Latino Daughters and Mothers The BOUNCE Overview and Process Evaluation	USA (Texas)	To assess the acceptability and feasibility of the Behavior Opportunities Uniting Nutrition Counseling and Exercise (BOUNCE) program designed for Latino mother-daughter pairs.	The acceptability and feasibility of the Behavior Opportunities Uniting Nutrition Counseling and Exercise (BOUNCE) program designed for Latino mother-daughter pairs.	Midpoint: 12 daughters (EG=6, CG=6); end of the program: 22 daughters (EG=12, CG=10). Daughters in grades 3 - 6	Qualitative, descriptive	A survry with open- ended questions	Not mentioned	Cluster randomized controlled trial	Two 45-minute sessions of nutrition education two times per week, one 45-minute counseling session per week, and three 45-minute exercise sessions per week. BOUNCE. Mother-daughter intervention that inludes nurtition, education, counseling and exercise components.	School-based parental support.	F2F	12 weeks	at the six-week, and midpoint and end of the program.	Not specified
55	Parry et al., (2022)	Beyond Kayaking – A qualitative investigation of parents and facilitators views regrading an outdoor, activity-based, multi-session parenting intervention program	Australia	To explore the benefits of a multiple session, outdoor activity-based, parenting intervention program aimed at families with younger children, as reported by those who participated.	The benefits of a multi-session intervention delivered in an Australian setting including how families perceived their relationships had changed (if at all) through participation in the program.	n=20 parents, children aged 4-12 years	Qualitative, descriptive	Audio recorded one-on-one interviews and semi-structured focus group interviews.	Thematic analysis	Pre-post trial	The Beyond Kayaking draws on these three programs to inform its education content which is divided into four-parts including: relationship building skills, effective parenting, staying connected and beyond kayaking where the child(ren) and parent(s) receive home assessment and are connected to health and well-being services.	Community based	F2F	6 weeks	after intervention completion	Not specified
56	Pearce and Dollman, (2019)	Healthy for Life Pilot Study: A Multicomponent School and Home Based Physical Activity Intervention for Disadvantaged Children	Australia	To determine areas for improvements of the Multicomponent School and Home Based Physical Activity Intervention for parents and children.	Areas for improvements of the Multicomponent School and Home Based Physical Activity Intervention for parents and children.	n=27	Qualitative, descriptive	Audio recorded semi-structured focus group interviews.	Not mentioned	non-randomised controlled trial	Healthy for Life A nutrition and physical activity program for the children (8-13 years) and their parents and caregivers was trialed in a socially disadvantaged school at the request of the school, in response to a perceived lack of knowledge about healthful nutrition and the need for adequate PA within their school community. 10 X 1 hour school based classroom training sessions and 40-45mins of…	home and school based	F2F	10 weeks	after intervention completion	Children's PA (self-reported and device). Psychosocial variables. Nutirtion and PA knowledge.(Children and parents)
57	Pearson et al., (2013)	Parental Perspectives of a 4-Week Family-Based Lifestyle Intervention for Children with Obesity	Canada	1. To explore the perspectives of the parents whose children participated in C.H.A.M.P. with a view toward uncovering barriers orfacilitators for healthy behaviour change for obese children and their families. 2. To identify impactful program components that could be considered useful for prospective treatments while examining parental adherence during and following the formal intervention up to …	The experiences of parents whose children participated in the Children’s Health and Activity Modification Program (C.H.A.M.P.).	38 parents (mothers = 30; fathers/step-fathers = 8). Children ages 8-14 years	Qualitative, descriptive	Audio recorded semi-structured focus group interviews.	Content analysis	Pre-post trial	Children’s Health and Activity Modification Program (C.H.A.M.P.): a 4-week lifestyle program delivered as a day-camp for obese children at risk for type II diabetes and their families. Parents were required to attend four half-day education sessions during the intervention period.	Community based	in person group sesssions	4 week	Immediately after intervention ended	body composition, BMI, Fat mass, phsychological measures. Health related quality of life
58	Pinard et al. (2012)	Smart Choices for Healthy Families: A Pilot Study for the Treatment of Childhood Obesity in Low-Income Families	USA (Virginia)	To explore the feasibility and effectiveness of a family-based intervention to treat childhood obesity.	The understanding of the feasibility and delivery perspective, participant’s perceptions of the family-based intervention, and adoption of new behaviors	26 children and parents (50% boys; mean age = 10.5 years; 54% Black)	Qualitative, descriptive	Audio recorded semi-structured focus interviews.	Grounded Theory	Pre-post trial	Six biweekly group sessions and six automated telephone-counseling calls over 3 months; Smart Choices for Healthy Families focused on providing support for parent behavior change, parenting strategies, role modeling, and home environmental changes to support HE and regular PA. Small group sessions delivered bi-weekly. Parents and children participated together at the end in a shared activity.	Community- based	F2F	3 months	after intervention completion	Children's BMI, lean muscle mass, body image and QoL. Parent's PA, health behavs, QoL
59	Pollock et al., (2020)	Impact of a Father–Daughter Physical Activity Intervention: An Exploration of Fathers’ Experiences	Australia	To explored fathers’ perceptions of the impact of the DADEE program on family functioning and psychosocial outcomes for girls, and aimed to identify how and why these outcomes improved.	Fathers’ perceptions of the impact of the DADEE program on family functioning and psychosocial outcomes for girls, and aimed to identify how and why these outcomes improved.	23 fathers (mean (SD) age: 41.4 (4.8) years)	Qualitative, descriptive	Audio recorded semi-structured one-on-one telephone interviews.	Thematic analysis	Randomized controlled trial	Dads And Daughters Exercising and Empowered’ (DADEE) was the world-first physical activity program to explicitly target fathers as an agent for change to improve their daughters’ physical activity levels (Morgan et al. 2019). Daughters attending primary school. (4-12 years). each session containing theory-based education sessions practical physical activity sessions and home-based tasks. SDT and …	community based and home based	F2F	2 months	9 months	Father and daugthers' PA levels	Secondary aims were to improve daughters’ fundamental movement skill proficiency, fathers’ and daughters’ screen time, fathers’ physical activity parenting practices, the father–daughter relationship, and daughters’ social-emotional well-being.
60	Poulsen et al., (2022)	Family-Based Telehealth Initiative to Improve Nutrition and Physical Activity for Children With Obesity and Its Utility During COVID-19: A Mixed Methods Evaluation	USA (Pennsylvannia)	To explore parents’ perceptions of children’s health behaviors during COVID-19 restrictions, challenges faced in helping children engage in healthy behaviors, and intervention utility in preparing parents to mitigate these challenges.	Parents’ perceptions of children’s health behaviors during COVID-19 restrictions, challenges faced in helping children engage in healthy behaviors, and intervention utility in preparing parents to mitigate these challenges.	13 parents	Qualitative, descriptive	Audio recorded semi-structured telephone interviews.	Not mentioned	Pre-post trial	This paper describes Enhanced PREVENT, a set of family-based telehealth interventions for 6–12-year-old children with obesity. Informed by SCT. 3 interventions HE, PE and clinical interention. Aimed to change child behaviour through parental influence and modification of the home env.	Familiy-based	Telehealth	26 weeks.	1 year	Children's eating and PA. Nutrition related family practices. BMIz . Flex 7-day food frequency questionnaire
61	Prieto et al., (2023)	Physical activity of children with visual impairments: intentions and behaviors of parents post intervention	USA (Northeast)	To describe the experiences of parents of children (4-12 years) with VI in PA participation three months after completing a PA intervention.	The experiences of parents of children (4-12 years) with VI in PA participation three months after completing a PA intervention.	5 parents (47±4.06 years; 4 females; 1 male)	Qualitative, descriptive	Audio recorded semi-structured telephone interviews.	Thematic analysis		The intervention included four one-day workshops over the course of a school year at a school covering the topics of: (a) orientation and mobility; (b) motor development and PA; (c) aquatic opportunities; and (d) team sports (e.g., goal ball, beep-baseball).	University based	in-person group workshops	3 months	pre and post-intervention	PA engagement
62	Ptomey et al., (2016)	Parents’ perspective on weight management interventions for adolescents with intellectual and developmental disabilities	USA (Kansas)	To better understand the parents’ perspectives on the strategies and barriers for helping children and adolescents with IDD be successful in a weight management program and to identify how this information to guide future approaches.	Parents’ perspectives on the strategies and barriers for helping children and adolescents with IDD be successful in a weight management program and to identify how this information to guide future approaches.	18 parents (48.1±5.6) of children and adolescents (50/50)	Qualitative, descriptive	Audio recorded semi-structured face to face interviews.	Thematic analysis	Randomized controlled trial	Two diets: an enhanced Stoplight Diet (eSLD) or a conventional diet (CD). The eSLD diet used portion-controlled meals (PCMs). All children were given a tablet computer (Apple iPad 2) to track their dietary intake using the application Lose It! and their PA (steps) using the application Fitbit. Parents were told to help their child or adolescent as needed in tracking diet and PA data. The child or…	Home	Face-time	2 months	after intervention completion	dietary intake, PA (steps).
63	Putter et al., ( 2022)	Perceptions of a family-based lifestyle intervention for children with overweight and obesity: a qualitative study on sustainability, self-regulation, and program optimization	Australia	To understand (aspects of ) participant experiences during and following a FBLI forchildren’s overweight and obesity.	Participant experiences and barriers during and following a FBLI forchildren’s overweight and obesity.	n=103 (parents (n=53) and children (n=50; aged 7–13, M=9.4 yr, SD=3.1) )	Qualitative, interpretative	Audio recorded semi-structured Focus groups and one-to-one interviews.	Thematic analysis	Pre-post trial	one session/week; 2 hpurs/session; Better Health Program delivered by trained health professionals—focused on the provision of resources, education, and experiential activities relating to healthy nutrition, physical activity, and behaviour modifcation (through, for example, goal setting, planning, reinforcement, and stimulus control	Community	in person group sesssions	10 weeks	3 months	self-esteem, BMI, healthy eating habits and physical activity
64	Ransdell et al (2001)	Daughters and Mothers Exercising Together (DAMET): A 12-Week Pilot Project Designed to Improve Physical Self-Perception and Increase Recreational Physical Activity	USA (Colorado)	To design, implement, and evaluate a single-sex, family-based physical activity intervention grounded in Social Cognitive Theory (SCT).	Participant experiences and perception of intervention.	n= 26 (Ten mother-daughter dyads and two mother-daughter triads) Daughters 11-7 years, mean 13.9 SD 1.5	Qualitative, descriptive	interview	Not mentioned	Pre-post trial	12 week, twice a week, for a total of 24 sessions; One session per week was dedicated to participating in physical and recreational activities, and the other session was dedicated to participating in classroom-oriented topics and activities. Recreational and classroom activities were designed for both mothers and daughters, but when necessary, the groups were separated for age-appropriate activit…	University setting	in person group sesssions	12 weeks	after intervention completion	height, weight, and aerobic capacity (VO2peak).
65	Reilly et al., (2019)	Participants’ Perceptions of “C.H.A.M.P. Families”: A Parent-Focused Intervention Targeting Paediatric Overweight and Obesity	Canada	1. To explore the perspectives of parents who participated in the C.H.A.M.P. Families intervention with regard to their experiences in the program,s well as the program’s influence on various aspects of child and parental wellbeing. 2. To explore parents’ perceptions of the program’s strengths and weaknesses,and to identify practical issues that could help to inform the design of future childhood…	The perspectives of parents who participated in the C.H.A.M.P. Families intervention with regard to their experiences in the program, and parents’ perceptions of the program’s strengths and weaknesses	12 parents (7 mothers, 5 fathers/step-fathers) representing seven children (four girls, three boys) with obesity participated in one of two focus groups following the intervention.	Qualitative, descriptive	Audio recorded semi-structured focus groups interviews.	Thematic analysis	Pre-post trial	C.H.A.M.P. Families is a community-based, parent-only lifestyle intervention targeting childhood obesity. The intervention included: (1) eight group-based (parent-only) education sessions over 13-weeks; (2) eight home-based activities; and (3) two group-based (family) follow-up support sessions.	Community based	in person group sesssions	13 weeks	after intervention completion	children’s BMI-z; (b) parents’ BMI; (c) children’s health-related quality of life (HRQoL); (d) children’s general health and well-being; (e) children’s physical activity levels and sedentary time; (f) family cohesion, communication, and satisfaction; (g) parental self-efficacy related to engaging children in healthy eating and physical activity.
66	Robertson et al., (2009)	An evaluation of ‘Families for Health’: a new family-based intervention for the management of childhood obesity	UK	To develop and pilot a community-based family programme,‘Families for Health’, for intervention with overweight and obese children aged 7-11 years. (PhD Thesis)	Parents and children overall perception of the ‘Families for Health’ programme.	6 parents	Exploratory qualitative	Audio recorded semi-structured interviews.	Thematic analysis	Randomized controlled trial	Families for Health is a 12-week programme, with parallel groups for parents and children, combining support for parenting, lifestyle change, as well as social & emotional development.	Community	in person group sesssions	12 weeks	9 months, and 2 years	BMI z-score. Waist circumfrerence, Body fat	Children and parents QoL, Children's self-esteem, Parents' mental health, relationship betweeen parents and children. Children's fruit and veg consumption, family eating and activity, PA in children,
67	Ross et al., (2023)	Benefits and Barriers to Engaging in a Family Physical Activity Intervention: A Qualitative Analysis of Exit Interviews	Canada	To explore family perceptions of benefits and barriers to engaging in PA and family perceptions of participating in research using interviews from a six-month long family PA intervention trial	Family perceptions of benefits and barriers to engaging in PA and family perceptions of participating in research	37 families, including 50 parents and 26 children were active in the interviews. Childrens mean age 8.9 years (SD 1.98)	Qualitative, descriptive	Audio recorded interviews.	Thematic analysis	Randomized controlled trial	Family PA Planning study (1) family PA planning + information/education; or (2) PA information/education only.	Home	material includes skill training content (workbook how to plan for family physical activity) and practical material to create a plan (i.e., a colorful dry erase wall calendar for family activities with fridge magnets).	24 weeks	after intervention completion	Child MVPA via accelerometers	Parent PA, family PA, motivation, Qol, body composition, cardiovascular fitness musculoskeletal fitness
68	Rossi et al., (2008) (Masters thesis)	ASSESSMENT OF A PILOT NUTRITION EDUCATION PROGRAM FOR HISPANIC YOUTH AND THEIR PARENTS	USA (South Carolina)	To explore parents general opinions about the program’s content and the take- home newsletters.	Parents general opinions about the program’s content and the take- home newsletters. Children aged 8- 11 years	Not mentioned	Qualitative, descriptive	Audio recorded semi-structured focus groups interviews (parents) and open-ended interviews (children).	Not mentioned	Pre-post trial	Jump into Food and Fitness is structured in eight different lessons. The units are: MyPyramid and the Kid’s Activity Pyramid, the Food Groups, Selecting Nutritious Meals and Health Snacks, Nutrition Levels, Food Safety, and Physical Activities. The educational program used with the parents was developed in Spanish by the researcher, and was based on the JIFF’s take-home newsletters.	School recreation centre.	in person group sesssions	5 days summer camp	Not mentioned	knowledge, attitudes and self-reported behaviors
69	Salinen et al., (2013)	In Their Own Words: Learning from Families Attending a Multidisciplinary Pediatric Weight Management Program at the YMCA	USA (Michigan)	To explore parents’ and children’s perceptions of the program to gain insight about factors that may enhance engagement and retention of families in weight management treatment.	Parents’ and children’s perceptions of the program to gain insight about factors that may enhance engagement and retention of families in weight management treatment.	19 parents and 15 children. The majority of children (mean age = 9.2 – 1.5 years) interviewed were female (74%) and recipients of Medicaid (79%). (i.e., completers, 12 parents and 11 children; noncompleters, 7 parents and 4 children).	Qualitative, descriptive	Audio recorded semi-structured telephone interviews.	Grounded Theory	Pre-post trial	Michigan Pediatric Outpatient Weight Evaluation and Reduction (MPOWER) Junior Program. This family-focused program incorporates medical evaluation and monitoring along with nutrition and physical activity educational components.The MPOWER Junior program focuses on parents as the agents of change. !hr exercise sessions, for parents and children. Parent nutrition grouops, Parent behavioural groups.	Community	in person group sesssions	24 weeks - weekly sessions		Not specified
70	Schmied et al. (2018)	A qualitative examination of parent engagement in a family-based childhood obesity program	USA (California)	To examine factors influencing parent engagement in a family-based childhood obesity prevention and control program.	Factors influencing parent engagement in a family-based childhood obesity prevention and control program.	n = 22 parents Age of Parents: Mean 34.8 years (SD 6.3) Gender of Parents: 100% female Age of Children: Mean 5.9 years (SD 2.5) Gender of Children: 45.5% male	Qualitative, descriptive	Audio recorded open-ended interviews.	Content analysis	Pre-post trial	1 session/week; The Family Wellness Program consisted of 1-2 hour behavior change workshops followed by 20-30 minute physical activity workshops. Parents and children viewed a 12-minute video together, then separated for parent- and child-specific activities. Topics covered healthy behaviors and parenting strategies.	Community setting	In-person group sessions led by community health workers	6 weeks	within a month of completing the intervention	BMI z-score
71	Schoeppe et al. (2023)	Experience and Satisfaction with a Family-Based Physical Activity Intervention Using Activity Trackers and Apps: A Qualitative Study	Australia	To examine the experience and satisfaction with an activity tracker and app intervention (Step it Up Family) to increase physical activity in whole families.	The experience and satisfaction with an activity tracker and app intervention (Step it Up Family) to increase physical activity in whole families.	n = 40; Age of Parents: Mean 38.4 years (SD 4.8); Gender of Parents: 84.2% mothers, 15.8% fathers; Age of Children: Mean 7.6 years (SD 1.4)	Qualitative, descriptive	Audio recorded semi-structured telephone interviews.	Content analysis	Pre-post trial	The Step it Up Family intervention; Key intervention components were an introductory session (60 min duration, delivered face-to face or via telephone), wearable activity trackers and apps, and motivational and educational text messages (sent 3× per week to parents).	Home-based	Home-based use of activity trackers and apps, with an introductory session delivered face-to-face or via telephone	6 weeks	within three weeks of completing the intervention	MVPA
72	Siwik et al. (2013)	Intervention in Overweight Children Improves BMI and Physical Activity	USA (Arizona)	To implement and evaluate a group office-visit intervention by family physicians for overweight children and their parents, emphasizing nutrition and physical activity within a resiliency psychosocial model.	The feedbacks, experiences attitude and behavior changes of the group office-visit intervention.	35 overweight/obese children in 3rd-5th grades (ages 8-11) and their parents	Qualitative, descriptive	Audio recorded open-ended interviews.	Not mentioned	Pre-post trial	1 session/week, 1.5 hour/session; Group office visit program: nutrition, physical activity, and resilience topics. Age-appropriate info for parents and children (in separate groups). Promoted empowerment and "choices".	Family medicine residency training site	Group office visits	12 weeks	at 12-18 months and 18-24 months post-intervention with parents and children	BMI z-score, high MET PA	behavior changes, family dynamics, and child self-efficacy
73	St. George et al. (2016)	Process Evaluation of the Project SHINE Intervention for African American Families: An Integrated Positive Parenting and Peer Monitoring Approach to Health Promotion	USA (Florida)	To describe the process evaluation of Project SHINE, a randomized family-based health promotion intervention that integrated parenting and peer monitoring for improving sedentary behavior, physical activity, and diet in African American families.	The overall experience of participants in the program.	n=34 (18 parents, 16 adolescents)	Qualitative, descriptive	Audio recorded open-ended telephone interviews.	Not mentioned	Randomized controlled trial	1 session/week, 1.5 hour/session; The behavioral, positive parenting, and peer monitoring skills intervention: Sessions covered topics like self-monitoring, goal-setting, positive communication, social support, autonomy support, and parental monitoring/management of peer relationships. Included interactive activities and a "bring a friend" component. Culturally tailored for African American famil…	University setting	Face-to-face group sessions	6 week	completion of study post measures.	MVPA, sedentary behavior, and dietary behaviors.	Change in theoretical psychosocial variables and whether change created change in behavioural outcomes
74	Sweeney et al. (2019)	Secondary benefits of the families improving together (FIT) for weight loss trial on cognitive and social factors in African American adolescents	USA (South Carolina)	To examine whether African American adolescents and parents perceive secondary benefits from participating in a family-based weight-loss intervention, including secondary health, social, or cognitive benefits.	The perception of benefits and experience from participating in a family-based weight-loss intervention for African American adolescents and parents.	n= 82 (41 African American adolescents (mean age 12.78 ± 1.82 years; 63.4% female) and 41 parents (mean age 43.59 ± 8.13 years; 95.1% female) )	Qualitative, descriptive	Audio recorded open-ended interviews.	Not mentioned	Randomized controlled trial	90 min/session. The Families Improving Together (FIT). 1) an 8-week face-to-face group program; and 2) an 8-week online program. In both phases of the program	Community	Face-to-face group sessions	16 weeks	Final week of intervention	adolescent zBMI,	parent BMI, moderate-to-vigorous PA (MVPA; adolescent and parent), and dietary outcomes (adolescent and parent)
75	Tanenbaum et al. (2024)	"It changed everything we do": A mixed methods study of youth and parent experiences with a pilot exercise education intervention following new diagnosis of type 1 diabetes	USA (California)	1. To determine the feasibility and acceptability of delivering a structured exercise and PA education intervention to youth with new-onset T1D and their parents/caregivers. 2. To explore the acceptability of starting newly diagnosed youth with T1D on wearable technology (CGM and PA trackers) shortly after diagnosis.	Participants' feedback and experiences, benefits, and challenges with starting PA trackers and exercise education shortly after T1D diagnosis.	17 youth with new-onset T1D (mean age 14 ± 2 years; 41% female; 65% non-Hispanic White) and 16 parents (mean age 46 ± 7 years; 88% female; 67% non-Hispanic White)	Qualitative, descriptive	Audio recorded semi-structured Focus groups interviews.	Content analysis	Pre-post trial	4-session exercise education intervention (45 min to 1 h/session) over 12 months covering: 1) benefits of exercise, PA guidelines, terminology, challenges around PA 2) safe starting glycemia for PA, exercise time of day, reducing dysglycemia around PA 3) carbohydrate intake around PA, planned versus unplanned PA, insulin dosing adjustments for PA 4) factors impacting glycemia around PA, competiti…	Hospital and secure tele-health video communication	Group tele-health sessions via secure video communication platform	12 months	after intervention completion	Change in PA, Change in fear with hyperglycemia
76	Teufel-Shone et al. (2004)	Developing and Adapting a Family-based Diabetes Program at the U.S.-Mexico Border	USA (California)	To design, pilot and assess the feasibility of a lay health-outreach worker-(promotora-) delivered diabetes education program for families.	The feedback on the approach, format, and translation of the developing curriculum.	n=18	Case study	Audio recorded open-ended interviews.	Not mentioned	Pre-post trial	The Border Health Strategic Initiative (Border Health ¡SI!). 3 home visits, 5 educational sessions, and 2 celebratory events. The 5 educational modules covered: 1) (Families and Diabetes) 2) (Being Healthy) 3) (Creating Goals) 4) (Working Together) 5) (Staying Healthy). Educational content and activities presented through pictorial flipcharts, educational games, food sampling and preparation, low…	Community venues in underserved Hispanic communities	Group sessions delivered by promotoras, either in participants' homes or at a community location	12 weeks	two weeks after graduation	Knowledge, Attitudes, Beliefs, and Behaviors
77	Tomayko et al. (2019)	The Healthy Children, Strong Families 2 (HCSF2) Randomized Controlled Trial Improved Healthy Behaviors in American Indian Families with Young Children	USA (Northeast)	To test the efficacy of the expanded intervention to mitigate obesity risk in both urban and rural AI families.	The acceptability and utility of the intervention among participating families.	n=35 parents, children aged 2-5 years	Qualitative, descriptive	Open-ended focus group interviews.	Not mentioned	Randomized controlled trial	The Healthy Children, Strong Families (HCSF): monthly mailed healthy lifestyle lessons, items, and children's books addressing 6 targets: increase F/V intake and physical activity, improve sleep, decrease added sugar intake and screen time, and decrease stress (adults only).	4 tribal reservations and 1 urban clinic in the US	Monthly mailed toolkit lessons and items, plus social media support via text messages and site-specific Facebook groups	12 months	after intervention completion	Changes in child BMI z-score and adult BMI	Adult and child diet and physical activity, family home environment [with two validated questions on food security], adult stress and other psychosocial measures, and adult cultural identity
78	Twiddy et al. (2012)	Lessons learned from a family-focused weight management intervention for obese and overweight children	UK	1. To explore the views of the key stakeholders involved in WATCH-IT(16), a community-based child weight management programme for overweight/obese children and young people aged 8–18 years and their families. 2. To identify lessons learned from their involvement.	The views of the key stakeholders and lessons learned from WATCH-IT(16 for overweight/obese children and young people aged 8–18 years and their families.	n= 23 families (25 parents). Children 9-11 years x 8, 12- 14 years x 11, 15-18 years x 4	Qualitative, descriptive	Audio recorded semi-structured focus groups interviews and open-ended interviews.	Not mentioned	Pre-post trial	60 min/session; WATCH-IT consists of three main components. 1) Frequent individual appointments (30 minutes, initially weekly) for the young person and parent for encouragement, support, and motivational counselling, using the HELP manual to guide content delivery. 2) Group activity sessions lasting one hour, conducted weekly at a local sports centre. 3) Group parenting sessions, once the individ…	Clinic settings in sport or community centers	In-person sessions with trainers	3 months	after intervention completion	BMI, Lifestyle changes
79	Watson et al. (2021)	Distinguishing factors that influence attendance and behaviour change in family-based treatment of childhood obesity: A qualitative study	UK	To explore influences on attendance and behaviour change during a family-based intervention to treat childhood obesity in the NorthWest of England (Getting Our Active Lifestyles Started (GOALS)).	Influences on attendance and behaviour change during a family-based intervention to treat childhood obesity	(39 children (19 boys, mean age not provided) and 34 parents/carers (5 male) from 36 families child (aged 4–16 years)	Qualitative, descriptive	Audio recorded semi-structured focus groups interviews.	Thematic analysis	Pre-post trial	GOALS: Sessions covered physical activity, diet and behaviour change over 18 2-hour weekly group sessions (lasting approximately 6 months).	Community venues in a socioeconomically deprived, urban location	In person	3*6 weeks	week 6	(BMI) z-score
80	Willis et al. (2018)	Enabling physical activity participation for children and youth with disabilities following a goal-directed, family-centred intervention	Norway	1. To evaluate changes in physical activity participation in children with disabilities following a goal-directed, family-centred intervention at a healthsports centre. 2. To identify factors influencing participation following the intervention.	Changes in physical activity participation and factors influencing participation in children with disabilities following a goal-directed, family-centred intervention.	n=51 parents, children mean age 11.1 yrs (SD 2 yrs 8m)	Qualitative, descriptive	A short structured interview	Not mentioned	Pre-post trial	2-5h/day, 6 days/week; LEM: Based on the child’s goals (e.g. learning to ski), (2) introduce children and their families to new and different physical activities and participation experiences (e.g. rock climbing). (3) Parents participate in parental Guidance program	Rehabilitation center and home/community-based	In-person group sessions	19 days	at 12 weeks post-intervention (T3).	The Canadian occupational performance measure (COPM). Goal attainment scale (GAS)
81	Willis et al., (2019)	It’s important that we learn too’: Empowering parents to facilitate participation in physical activity for children and youth with disabilities	Norway	To explore how an ecological intervention encourages parents of children with disabilities to develop as facilitators, to enable ongoing physical activity participation in a child’s local environment.	The experience of the parents in the program.	n=18 parents (16 mothers, 2 fathers) N=31 children mean age 12.2 SD 2.2	Ethnographic	Audio recorded semi-structured interviews.	Grounded Theory	Pre-post trial	LEM: 2-5h/day, 6 days/week; Based on the child’s goals (e.g. learning to ski), (2) introduce children and their families to new and different physical activities and participation experiences (e.g. rock climbing). (3) Parents participate in parental Guidance program	Rehabilitation center and home/community-based	In-person group sessions	19 days	at 12 weeks post-intervention (T3).	The Canadian occupational performance measure (COPM). Goal attainment scale (GAS)
82	Wingo et al. (2020)	Lessons learned from a blended telephone/e-health platform for caregivers in promoting physical activity and nutrition in children with a mobility disability	USA (Alabama)	To test the usability and preliminary efficacy of an e-health and telecoaching intervention compared to telecoaching alone.	Participanrs' experience of the e-health platform.	20 parents (chldren aged 6- 17 years, mean 11.3 SD 3.3)	Qualitative, descriptive	Audio recorded semi-structured interviews.	Thematic analysis	Randomized controlled trial	E-Health + Telephone (e-HT): access to POWERS website with personalized diet and PA goals, resources, weekly phone calls from telecoach. Weekly calls for first 6 weeks, then every other week for 6 weeks. Website access throughout intervention.	Home-based	Website and telephone calls	NA	after intervention completion	Usability and feasibility of the intervention (retention, adherence). Changes in health behaviors (exploratory).
83	Wolcott (2010)	Changing health behaviors: a case study exploring families' participation in a community-based family-centered healthy lifestyle intervention for overweight/obese children	USA (Nebraska)	To explore the factors related to families’ level of participation in a community-based family-centered healthy lifestyle intervention that included a physical activity, nutrition education, and a health behavior change component.	The factors related to families’ level of participation in a community-based family-centered healthy lifestyle intervention that included a physical activity, nutrition education, and a health behavior change component.	9 parents and children interviewed. Children were aged 7-14 years	Case study	Open-ended interviews.	Not mentioned	Pre-post trial	1 session/week, 75 min/session; Healthy Families: community-based family-centered intervention including physical activity, nutrition education, and health behavior change components.	Community	In-person sessions	12 weeks	Not specified	Not specified
84	Woolford et al (2012)	Eat, Play, Love: Adolescent and Parent Perceptions of the Components of a Multi-disciplinary Weight Management Program	USA (Michigan)	To explore participants’ perceptions of a weight management program.	Participants’ perceptions, satisfaction and feedback of a weight management program.	n=63 (38 parents and 25 adolescents); Adolescents' mean age was 16 years (range 14-20). 84% of adolescents were female	Qualitative, descriptive	Audio recorded semi-structured interviews.	Not mentioned	Pre-post trial	MPOWER program included: 1-hour biweekly nutrition classes, weekly 1-hour exercise classes, monthly 1-hour group and individual/family behavioral sessions.	By phone with past participants of MPOWERprogram	In-person sessions	6 months	Not specified	BMI
85	Yarımkaya et al. (2023)	Zoom-delivered Physical Activities Can Increase Perceived Physical Activity Level in Children with Autism Spectrum Disorder: a Pilot Study	Turkey	To evaluate the potential efcacy of a Zoom-delivered physical activities for children with Autism Spectrum Disorder (ASD).	The changes in the physical activity level of children with ASD and Zoom-delivered physical activities.	N=22 dyads Control: (mean age 9.27; 4 female; 7 male) Experimental: ( mean age 10.72, 3 female; 8 male) All children had ASD diagnosis.	Exploratory qualitative	Audio recorded semi-structured interviews.	Not mentioned	Pre-post trial	4 days/week, 30-35 min/day; Zoom-delivered physical activities consisting of warm-up, physical activity period (home-based exercises, fun games, dance and fitness activities), and cool-down. Parent-mediation training was also provided.	Home-based, during COVID-19 pandemic	Zoom-delivered group sessions	10 weeks	after intervention completion	PA level
