# Supplementary material for: Parents’ experiences of family-based physical activity interventions: a systematic review and qualitative evidence synthesis
Source: Int J Behav Nutr Phys Act. 2025 Jul 1;22:90. doi: 10.1186/s12966-025-01778-9 (PMC12220237; doi:10.1186/s12966-025-01778-9)
Supplement: Supplementary file 5 — Supplementary Material 5. CASP checklist. [file 12966_2025_1778_MOESM5_ESM.xlsx]

## Sheet: Sheet2
CASP	1.Was there a clear statement of the aims of the research?	2.Is a qualitative methodology appropriate	3.Was the research design appropriate to address the aims of the research?	4.Was the recruitment strategy appropriate to the aims of the research?	5.Was the data collected in a way that addressed the research issue?	6.Has the relationship between researcher and participants been adequately considered?	7.Have ethical issues been taken into consideration?	8.Was the data analysis sufficiently rigorous?	9. Is there a clear statement of findings?	10.How valuable is the research?	Total
Andermo et al., (2020)	Y	Y	Y	Y	Y	N	Y	Y	Y	Y	9
Arredondo et al., (2014)	Y	Y	U	Y	U	N	U	U	Y	Y	6
Ashton et al., (2023)	Y	Y	Y	Y	Y	N	Y	Y	Y	Y	9
Azevedo et al., (2013)	Y	Y	Y	Y	Y	N	Y	Y	Y	Y	9
Bach et al., (2021)	Y	U	Y	Y	U	N	Y	U	U	U	4
Barber et al., (2016)	Y	Y	U	Y	Y	N	Y	Y	Y	Y	8
Barr-Anderson et al., (2014)	Y	Y	Y	Y	Y	N	U	N	Y	Y	7
Bergsrtöm et al., (2015)	Y	Y	Y	Y	Y	N	Y	Y	Y	Y	9
Bridge et al., (2019)	Y	Y	U	Y	Y	N	Y	Y	Y	Y	8
Burnet et al., (2011 )	Y	U	N	Y	U	N	Y	N	U	U	3
Campbell-Voytal et al., (2018)	Y	Y	Y	Y	Y	N	Y	Y	Y	Y	9
Cason-Wilkerson et al., (2015)	Y	Y	U	Y	Y	N	Y	Y	Y	Y	8
Cason-Wilkerson et al., (2022)	U	Y	U	Y	Y	N	Y	Y	Y	Y	7
Clarke et al., (2015)	Y	Y	Y	Y	Y	N	Y	Y	Y	Y	9
Coleman, (2010)	U	N	Y	Y	U	N	U	N	N	Y	3
Columna et al., (2024)	Y	Y	Y	Y	Y	Y	Y	Y	Y	Y	10
Corr et al., (2020)	Y	N	Y	Y	Y	N	Y	Y	Y	Y	8
Eg, (2017)	Y	Y	Y	Y	Y	U	Y	Y	Y	Y	9
Enright et al., (2022)	Y	Y	Y	Y	Y	N	Y	Y	Y	Y	9
Foote, (2017)	Y	Y	N	Y	Y	N	Y	U	Y	Y	7
Forrest et al., (2023)	Y	Y	Y	Y	Y	Y	Y	Y	Y	Y	10
Fothergill et al., (2024)	Y	Y	Y	Y	Y	Y	Y	Y	Y	Y	10
Fraser et al., (2012)	Y	Y	N	Y	U	N	Y	U	Y	Y	6
Gridley, (2023)	Y	Y	Y	Y	Y	Y	Y	Y	Y	Y	10
Ha et al., (2022)	Y	Y	Y	Y	Y	N	Y	Y	Y	Y	9
Happ et al., (2023)	Y	Y	Y	Y	Y	N	Y	Y	Y	Y	9
Hardt et al., (2024)	Y	Y	Y	Y	Y	N	Y	Y	U	U	7
Harvey, (2008)	Y	Y	Y	Y	Y	N	Y	U	Y	Y	8
Heerman et al., (2018)	Y	Y	Y	Y	Y	N	Y	Y	Y	Y	9
Heimendinger et al., (2007)	U	U	N	Y	Y	N	Y	Y	U	U	4
Hernandez, (2007)	Y	U	Y	Y	Y	Y	Y	Y	Y	Y	9
Hinckson et al., (2013)	U	Y	U	Y	U	N	U	U	Y	Y	4
Hodgson et al., (2023)	Y	Y	U	Y	Y	Y	Y	Y	U	Y	8
Houghton et al., (2015)	Y	Y	Y	Y	Y	N	Y	Y	Y	Y	9
Howie et al., (2016)	Y	Y	Y	Y	Y	N	Y	Y	Y	Y	9
Hurtado Choque et al., (2024)	Y	N	Y	Y	Y	N	Y	Y	Y	Y	8
Hwang et al., (2023)	Y	Y	Y	Y	Y	N	Y	Y	Y	Y	9
Ickes et al., (2016)	Y	Y	Y	Y	Y	N	N	Y	Y	Y	8
Jago et al., (2013)	Y	Y	Y	Y	Y	N	Y	Y	Y	Y	9
Jinks et al. (2013)	Y	Y	Y	Y	Y	N	Y	Y	Y	U	8
Karmali et al. (2020)	Y	Y	Y	Y	Y	N	Y	U	Y	Y	8
Korom et al., (2023)	U	Y	Y	Y	Y	N	Y	Y	Y	Y	9
Korom et al, (2024)	Y	Y	Y	Y	Y	N	Y	Y	Y	Y	9
Lane et al., (2021)	Y	Y	Y	Y	Y	N	Y	Y	Y	Y	9
Lane et al., (2022)	Y	Y	Y	Y	Y	N	Y	Y	Y	Y	9
Lisinskine and Lochbaum, (2019)	Y	Y	Y	Y	Y	Y	Y	Y	Y	Y	10
Malek et al., (2023)	Y	Y	Y	y	Y	N	Y	Y	Y	Y	9
Monastra et al., (2005)	N	U	N	N	Y	N	Y	Y	Y	Y	5
Moore, (2013)	Y	Y	y	Y	Y	Y	Y	Y	Y	Y	10
Morrison et al., (2013)	Y	Y	Y	Y	Y	N	Y	N	N	U	6
Neshteruk, (2019)	Y	U	U	U	Y	N	Y	Y	Y	y	6
Norman et al., (2016)	Y	Y	Y	Y	Y	N	Y	Y	Y	Y	9
O'Brien et al., (2013)	Y	U	U	Y	Y	N	Y	N	U	U	5
Olvera et al., (2008)	Y	U	N	U	Y	N	Y	U	N	U	3
Parry et al., (2020)	Y	Y	Y	Y	Y	N	Y	Y	Y	Y	9
Pearce and Dollman, (2019)	Y	Y	N	U	U	N	Y	N	U	U	3
Pearson et al., (2012)	Y	Y	Y	Y	Y	N	Y	Y	Y	Y	9
Pinard 2012	Y	Y	Y	Y	Y	N	N	Y	Y	Y	8
Pollock et al., (2020)	Y	Y	Y	Y	Y	Y	Y	Y	Y	Y	10
Poulsen et al., (2022)	Y	N	Y	Y	Y	N	N	Y	N	U	5
Prieto et al., (2024)	Y	Y	Y	Y	Y	N	Y	Y	Y	Y	9
Ptomey et al., (2016)	Y	Y	Y	Y	Y	N	Y	Y	Y	Y	9
Putter et al., (2022)	Y	Y	Y	Y	Y	N	Y	Y	Y	Y	9
Ransdell et al., (2001)	U	U	U	Y	Y	N	Y	N	N	U	3
Reilly 2019	Y	Y	Y	Y	Y	N	Y	U	Y	Y	9
Robertson, (2009)	Y	Y	Y	Y	Y	N	Y	Y	Y	Y	9
Ross et al., (2023)	Y	Y	Y	Y	Y	Y	Y	Y	Y	Y	10
Rossi, (2008)	Y	Y	U	Y	U	N	Y	U	Y	Y	6
Sallinen et al., (2013)	Y	Y	Y	Y	Y	N	Y	Y	Y	Y	9
Schmied et al., (2018)	Y	Y	Y	Y	Y	N	Y	Y	Y	Y	9
Schoeppe et al., (2023)	Y	Y	Y	Y	Y	N	Y	Y	Y	Y	9
Siwik et al., (2013)	N	N	N	Y	Y	N	Y	U	Y	N	4
St. George et al., (2016)	Y	U	U	Y	Y	N	Y	N	Y	Y	6
Sweeney et al. (2019)	Y	U	N	Y	Y	N	Y	Y	Y	Y	7
Tanenbaum et al., (2024)	Y	U	Y	Y	Y	N	Y	Y	Y	Y	8
Teufel-Shone et al., (2004)	Y	U	N	Y	Y	N	Y	U	N	U	6
Tomayko et al. (2019)	N	N	N	Y	Y	N	Y	N	Y	Y	5
Twiddy et al., (2012)	Y	Y	Y	Y	Y	N	Y	Y	Y	Y	9
Watson et al., (2021)	Y	Y	Y	Y	Y	Y	Y	Y	Y	Y	10
Willis et al., (2018)	Y	Y	Y	Y	Y	N	Y	Y	N	U	7
Willis et al., (2019)	Y	Y	Y	Y	Y	Y	Y	Y	Y	Y	10
Wingo et al., (2020)	Y	Y	Y	Y	Y	N	Y	Y	N	U	7
Wolcott, (2010)	Y	Y	Y	Y	Y	Y	Y	Y	Y	Y	10
Woolford et al., (2012)	Y	Y	U	Y	Y	N	Y	N	Y	Y	7
Yarimkaya et al., (2022)	Y	Y	Y	Y	Y	N	Y	Y	Y	Y	9
Total yes	76	66	61	81	78	13	79	64	73	71
Y, present in study; U unclear in the study; N, absent from the study. CASP, critical appraisal skills programme.
